# Supplementary material for: Functional Characterization of Solanum tuberosum ER Lumen Binding Protein (StBiP) Genes Through Complementation in Yeast kar2 Deletion Mutants
Source: Int J Mol Sci. 2026 Mar 28;27(7):3094. doi: 10.3390/ijms27073094 (PMC13072888; doi:10.3390/ijms27073094)
Supplement: Supplementary file 1 [file ijms-27-03094-s001.zip]

Archive with 1 entries (1 files):
- ijms-4164889-supplementary.pdf
